# Supplementary material for: Long-Term Projections of Cancer Incidence and Mortality in Japan and Decomposition Analysis of Changes in Cancer Burden, 2020–2054: An Empirical Validation Approach
Source: Cancers (Basel). 2022 Dec 9;14(24):6076. doi: 10.3390/cancers14246076 (PMC9775633; doi:10.3390/cancers14246076)
Supplement: Supplementary file 1 [file cancers-14-06076-s001.zip]

Archive with 1 entries (1 files):
- cancers-2066282-supplementary.pdf
